# Supplementary material for: Wolf diet and prey selection in the South-Eastern Carpathian Mountains, Romania
Source: PLoS One. 2019 Nov 21;14(11):e0225424. doi: 10.1371/journal.pone.0225424 (PMC6874069; doi:10.1371/journal.pone.0225424)
Supplement: S1 Table — (XLSX) [file pone.0225424.s001.xlsx]

## Sheet: Sheet1
Sample ID	Latitude	Longitude	Sampling date	Month of deposition	Season	wildBoar	roeDeer	redDeer	cervidsUndetermined	dog	goat	sheep	horse	domesticUndetermined	fox	Martes sp.	smallRodents	plantMaterial
1	45.9852	26.5137	2013-11-27	November	winter	1	0	0	0	0	0	0	0	0	0	0	0	0
2	45.9762	26.5228	2013-11-28	November	winter	1	0	0	0	0	0	0	0	0	0	0	0	0
3	45.9762	26.5228	2013-11-28	November	winter	0	0	0	0	0	0	0	0	0	0	1	0	0
4	45.9998	26.4343	2013-12-03	November	winter	1	0	0	0	0	0	0	0	0	0	0	0	0
5	45.9324	26.4835	2013-12-04	November	winter	1	0	0	0	0	0	0	0	0	0	0	0	0
6	45.9393	26.4842	2013-12-04	November	winter	1	0	0	0	0	0	0	0	0	0	0	0	0
7	45.9375	26.4599	2013-12-16	December	winter	0	1	0	0	0	0	0	0	0	0	0	0	0
8	45.9922	26.5209	2013-12-18	December	winter	1	0	0	0	0	0	0	0	0	0	0	0	0
9	45.9183	26.616	2014-03-05	February	winter	0	1	0	0	0	0	0	0	0	0	0	0	0
10	45.9321	26.4543	2014-03-08	February	winter	0	0	1	0	0	0	0	0	0	0	0	0	0
11	45.9282	26.4531	2014-03-08	February	winter	1	0	0	0	0	0	0	0	0	0	0	0	0
12	45.9168	26.4512	2014-03-08	February	winter	0	1	0	0	0	0	0	0	0	0	0	0	0
13	45.9136	26.4523	2014-03-08	February	winter	0	0	0	0	1	0	0	0	0	0	0	0	0
14	45.9128	26.4522	2014-03-08	February	winter	1	0	0	0	0	0	0	0	0	0	0	0	0
15	45.9116	26.4514	2014-03-08	February	winter	1	0	0	0	0	0	0	0	0	0	0	0	0
16	45.9463	26.5317	2014-03-09	February	winter	1	0	0	0	0	0	0	0	0	0	0	0	0
17	45.9365	26.5108	2014-03-09	February	winter	0	0	0	0	1	0	0	0	0	0	0	0	0
18	45.965	26.4822	2014-03-10	February	winter	1	0	0	0	0	0	0	0	0	0	0	0	0
19	45.965	26.4822	2014-03-10	February	winter	0	0	1	0	0	0	0	0	0	0	0	0	0
20	45.9173	26.603	2014-03-19	February	winter	0	0	0	0	1	0	0	0	0	0	0	0	0
21	45.9901	26.4976	2014-03-19	February	winter	1	0	0	0	0	0	0	0	0	0	0	0	0
22	45.9834	26.4308	2014-03-19	March	winter	0	0	0	0	1	0	0	0	0	0	0	0	0
23	45.9943	26.4377	2014-03-19	March	winter	1	0	0	0	0	0	0	0	0	0	0	0	0
24	45.9986	26.4339	2014-03-19	March	winter	1	0	0	0	0	0	0	0	0	0	0	0	0
25	45.9991	26.4334	2014-03-19	March	winter	1	0	0	0	0	0	0	0	0	0	0	0	0
26	45.9995	26.4334	2014-03-19	March	winter	1	0	0	0	0	0	0	0	0	0	0	0	0
27	45.9995	26.4334	2014-03-19	March	winter	1	0	0	0	0	0	0	0	0	0	0	0	0
28	46.0144	26.4427	2014-03-19	March	winter	1	0	0	0	0	0	0	0	0	0	0	0	0
29	46.0154	26.4444	2014-03-19	March	winter	1	0	0	0	0	0	0	0	0	0	0	0	0
30	46.0184	26.4465	2014-03-19	March	winter	1	0	0	0	0	0	0	0	0	0	0	0	0
31	45.9553	26.3904	2014-03-21	February	winter	1	0	0	0	0	0	0	0	0	0	0	0	0
32	45.917	26.3846	2014-03-21	March	winter	0	1	0	0	0	0	0	0	0	0	0	0	0
33	45.9155	26.384	2014-03-21	March	winter	1	0	0	0	0	0	0	0	0	0	0	0	0
34	45.8982	26.3789	2014-03-21	March	winter	1	0	0	0	0	0	0	0	0	0	0	0	0
35	45.8895	26.3791	2014-03-21	February	winter	1	0	0	0	0	0	0	0	0	0	0	0	0
36	45.877	26.387	2014-03-21	March	winter	0.25	0.75	0	0	0	0	0	0	0	0	0	0	0
37	45.8319	26.4213	2014-03-23	March	winter	0	1	0	0	0	0	0	0	0	0	0	0	0
38	45.8341	26.4397	2014-03-23	March	winter	0	0	1	0	0	0	0	0	0	0	0	0	0
39	45.8496	26.4772	2014-03-23	March	winter	0	0	1	0	0	0	0	0	0	0	0	0	0
40	45.8658	26.5751	2014-03-24	March	winter	0	0	0	0	0	0	0	1	0	0	0	0	0
41	45.8691	26.5776	2014-03-24	March	winter	1	0	0	0	0	0	0	0	0	0	0	0	0
42	45.8719	26.5823	2014-03-24	March	winter	1	0	0	0	0	0	0	0	0	0	0	0	0
43	45.8774	26.6	2014-03-24	March	winter	1	0	0	0	0	0	0	0	0	0	0	0	0
44	46.0184	26.6565	2014-03-26	March	winter	0	0	0	0	1	0	0	0	0	0	0	0	0
45	45.9762	26.6319	2014-03-26	March	winter	0	1	0	0	0	0	0	0	0	0	0	0	0
46	45.9762	26.6319	2014-03-26	March	winter	0	1	0	0	0	0	0	0	0	0	0	0	0
47	45.9664	26.6413	2014-03-26	March	winter	1	0	0	0	0	0	0	0	0	0	0	0	0
48	45.9664	26.6413	2014-03-26	March	winter	1	0	0	0	0	0	0	0	0	0	0	0	0
49	45.9664	26.6422	2014-03-26	March	winter	1	0	0	0	0	0	0	0	0	0	0	0	0
50	45.9664	26.6422	2014-03-26	March	winter	1	0	0	0	0	0	0	0	0	0	0	0	0
51	46.0207	26.5549	2014-03-28	March	winter	1	0	0	0	0	0	0	0	0	0	0	0	0
52	46.0211	26.5542	2014-03-28	March	winter	0.75	0.25	0	0	0	0	0	0	0	0	0	0	0
53	46.0213	26.554	2014-03-28	March	winter	1	0	0	0	0	0	0	0	0	0	0	0	0
54	46.0063	26.5361	2014-03-28	March	winter	1	0	0	0	0	0	0	0	0	0	0	0	0
55	45.9781	26.5192	2014-04-29	April	winter	1	0	0	0	0	0	0	0	0	0	0	0	0
56	45.9753	26.5306	2014-04-29	April	winter	1	0	0	0	0	0	0	0	0	0	0	0	0
57	45.9476	26.5213	2014-04-30	April	winter	1	0	0	0	0	0	0	0	0	0	0	0	0
58	45.9476	26.5214	2014-04-30	April	winter	1	0	0	0	0	0	0	0	0	0	0	0	0
59	45.9476	26.5214	2014-04-30	April	winter	1	0	0	0	0	0	0	0	0	0	0	0	0
60	45.9429	26.5213	2014-04-30	April	winter	0	1	0	0	0	0	0	0	0	0	0	0	0
61	45.9428	26.5214	2014-04-30	April	winter	0.75	0.25	0	0	0	0	0	0	0	0	0	0	0
62	45.9897	26.4995	2014-05-01	April	winter	1	0	0	0	0	0	0	0	0	0	0	0	0
63	45.9897	26.4868	2014-05-01	April	winter	1	0	0	0	0	0	0	0	0	0	0	0	0
64	46.0175	26.5723	2014-05-02	April	winter	1	0	0	0	0	0	0	0	0	0	0	0	0
65	46.0174	26.5726	2014-05-02	April	winter	1	0	0	0	0	0	0	0	0	0	0	0	0
66	46.0171	26.5742	2014-05-02	April	winter	1	0	0	0	0	0	0	0	0	0	0	0	0
67	46.0178	26.5756	2014-05-02	April	winter	1	0	0	0	0	0	0	0	0	0	0	0	0
68	46.0179	26.5759	2014-05-02	April	winter	1	0	0	0	0	0	0	0	0	0	0	0	0
69	46.0185	26.5766	2014-05-02	April	winter	1	0	0	0	0	0	0	0	0	0	0	0	0
70	46.0186	26.5767	2014-05-02	April	winter	1	0	0	0	0	0	0	0	0	0	0	0	0
71	46.0191	26.5777	2014-05-02	April	winter	1	0	0	0	0	0	0	0	0	0	0	0	0
72	46.0192	26.5779	2014-05-02	April	winter	1	0	0	0	0	0	0	0	0	0	0	0	0
73	46.0192	26.578	2014-05-02	April	winter	1	0	0	0	0	0	0	0	0	0	0	0	0
74	46.0192	26.5784	2014-05-02	April	winter	0	1	0	0	0	0	0	0	0	0	0	0	0
75	46.0168	26.5847	2014-05-02	April	winter	1	0	0	0	0	0	0	0	0	0	0	0	0
76	46.0163	26.5855	2014-05-02	April	winter	1	0	0	0	0	0	0	0	0	0	0	0	0
77	46.0256	26.5408	2014-05-03	April	winter	1	0	0	0	0	0	0	0	0	0	0	0	0
78	46.0267	26.5377	2014-05-03	April	winter	1	0	0	0	0	0	0	0	0	0	0	0	0
79	46.026	26.5341	2014-05-03	April	winter	0	1	0	0	0	0	0	0	0	0	0	0	0
80	46.0266	26.5323	2014-05-03	April	winter	1	0	0	0	0	0	0	0	0	0	0	0	0
81	46.0283	26.522	2014-05-03	April	winter	1	0	0	0	0	0	0	0	0	0	0	0	0
82	46.0294	26.5139	2014-05-03	April	winter	1	0	0	0	0	0	0	0	0	0	0	0	0
83	46.0334	26.5066	2014-05-03	April	winter	1	0	0	0	0	0	0	0	0	0	0	0	0
84	46.0334	26.5066	2014-05-03	April	winter	1	0	0	0	0	0	0	0	0	0	0	0	0
85	46.0406	26.5001	2014-05-03	April	winter	1	0	0	0	0	0	0	0	0	0	0	0	0
86	46.0406	26.5001	2014-05-03	April	winter	1	0	0	0	0	0	0	0	0	0	0	0	0
87	46.0411	26.4982	2014-05-03	April	winter	1	0	0	0	0	0	0	0	0	0	0	0	0
88	46.0425	26.4931	2014-05-03	April	winter	1	0	0	0	0	0	0	0	0	0	0	0	0
89	46.041	26.4796	2014-05-03	April	winter	1	0	0	0	0	0	0	0	0	0	0	0	0
90	46.0373	26.4688	2014-05-03	April	winter	1	0	0	0	0	0	0	0	0	0	0	0	0
91	46.0373	26.4688	2014-05-03	April	winter	1	0	0	0	0	0	0	0	0	0	0	0	0
92	46.0361	26.4647	2014-05-03	April	winter	1	0	0	0	0	0	0	0	0	0	0	0	0
93	46.036	26.4644	2014-05-03	April	winter	1	0	0	0	0	0	0	0	0	0	0	0	0
94	45.9041	26.4518	2014-05-18	April	winter	0	0	0	0	1	0	0	0	0	0	0	0	0
95	45.9898	26.4436	2014-05-19	April	winter	0	1	0	0	0	0	0	0	0	0	0	0	0
96	46.004	26.4356	2014-05-19	April	winter	1	0	0	0	0	0	0	0	0	0	0	0	0
97	46.0074	26.4365	2014-05-19	April	winter	1	0	0	0	0	0	0	0	0	0	0	0	0
98	45.8851	26.4191	2014-05-20	April	winter	1	0	0	0	0	0	0	0	0	0	0	0	0
99	45.8725	26.4076	2014-05-20	April	winter	1	0	0	0	0	0	0	0	0	0	0	0	0
100	45.8724	26.4077	2014-05-20	April	winter	1	0	0	0	0	0	0	0	0	0	0	0	0
101	45.936	26.3906	2014-05-22	April	winter	0.75	0.25	0	0	0	0	0	0	0	0	0	0	0
102	45.9298	26.3904	2014-05-22	April	winter	1	0	0	0	0	0	0	0	0	0	0	0	0
103	45.9291	26.3902	2014-05-22	April	winter	1	0	0	0	0	0	0	0	0	0	0	0	0
104	45.8929	26.3788	2014-05-22	April	winter	1	0	0	0	0	0	0	0	0	0	0	0	0
105	45.8605	26.3768	2014-05-22	April	winter	0.25	0.75	0	0	0	0	0	0	0	0	0	0	0
106	45.8505	26.3737	2014-05-23	April	winter	1	0	0	0	0	0	0	0	0	0	0	0	0
107	45.8464	26.3743	2014-05-23	April	winter	1	0	0	0	0	0	0	0	0	0	0	0	0
108	45.8407	26.3766	2014-05-23	April	winter	0	1	0	0	0	0	0	0	0	0	0	0	0
109	45.839	26.4459	2014-05-23	April	winter	0	0	0	1	0	0	0	0	0	0	0	0	0
110	45.8571	26.5561	2014-05-24	April	winter	1	0	0	0	0	0	0	0	0	0	0	0	0
111	46.0191	26.5778	2014-05-27	April	winter	1	0	0	0	0	0	0	0	0	0	0	0	0
112	46.0205	26.5828	2014-05-27	April	winter	0	1	0	0	0	0	0	0	0	0	0	0	0
113	46.0207	26.5825	2014-05-27	April	winter	1	0	0	0	0	0	0	0	0	0	0	0	0
114	46.0219	26.5811	2014-05-27	April	winter	0	1	0	0	0	0	0	0	0	0	0	0	0
132	46.0182	26.5827	2014-06-30	April	winter	0.25	0	0.75	0	0	0	0	0	0	0	0	0	0
115	45.9029	26.4505	2014-05-18	May	summer	1	0	0	0	0	0	0	0	0	0	0	0	0
116	45.8853	26.4193	2014-05-20	May	summer	1	0	0	0	0	0	0	0	0	0	0	0	0
117	45.8762	26.4068	2014-05-20	May	summer	1	0	0	0	0	0	0	0	0	0	0	0	0
118	45.873	26.4072	2014-05-20	May	summer	1	0	0	0	0	0	0	0	0	0	0	0	0
119	45.8956	26.4114	2014-05-20	May	summer	1	0	0	0	0	0	0	0	0	0	0	0	0
120	45.9429	26.3896	2014-05-22	May	summer	1	0	0	0	0	0	0	0	0	0	0	0	0
121	45.9419	26.3875	2014-05-22	May	summer	1	0	0	0	0	0	0	0	0	0	0	0	0
122	45.9402	26.386	2014-05-22	May	summer	0	0	1	0	0	0	0	0	0	0	0	0	0
123	45.9401	26.3858	2014-05-22	May	summer	0	0.75	0	0	0	0	0	0	0	0	0	0	0.25
124	45.8959	26.3786	2014-05-22	May	summer	1	0	0	0	0	0	0	0	0	0	0	0	0
125	45.839	26.3794	2014-05-23	May	summer	0	1	0	0	0	0	0	0	0	0	0	0	0
126	45.8352	26.403	2014-05-23	May	summer	0	0	1	0	0	0	0	0	0	0	0	0	0
127	45.8337	26.4058	2014-05-23	May	summer	1	0	0	0	0	0	0	0	0	0	0	0	0
128	45.8405	26.4461	2014-05-23	May	summer	0	0	0	0	1	0	0	0	0	0	0	0	0
129	46.0219	26.5811	2014-05-27	May	summer	1	0	0	0	0	0	0	0	0	0	0	0	0
130	46.0177	26.5758	2014-05-27	May	summer	0	1	0	0	0	0	0	0	0	0	0	0	0
131	46.0172	26.5744	2014-05-27	May	summer	0	1	0	0	0	0	0	0	0	0	0	0	0
133	45.9417	26.4859	2014-06-28	June	summer	1	0	0	0	0	0	0	0	0	0	0	0	0
134	45.9417	26.486	2014-06-28	June	summer	1	0	0	0	0	0	0	0	0	0	0	0	0
135	46.0169	26.5848	2014-06-30	June	summer	0	0	0	0	0	0	0	0	1	0	0	0	0
136	46.0169	26.5848	2014-06-30	June	summer	0	1	0	0	0	0	0	0	0	0	0	0	0
137	46.0287	26.5251	2014-07-01	June	summer	0	1	0	0	0	0	0	0	0	0	0	0	0
138	45.9065	26.4731	2014-08-12	July	summer	1	0	0	0	0	0	0	0	0	0	0	0	0
139	45.9368	26.4962	2014-08-13	July	summer	1	0	0	0	0	0	0	0	0	0	0	0	0
140	45.9368	26.4962	2014-08-13	July	summer	1	0	0	0	0	0	0	0	0	0	0	0	0
141	45.9235	26.4981	2014-08-13	July	summer	1	0	0	0	0	0	0	0	0	0	0	0	0
142	45.9235	26.4981	2014-08-13	July	summer	0	0	0	0	1	0	0	0	0	0	0	0	0
143	45.9224	26.5007	2014-08-13	July	summer	0	0	0	0	1	0	0	0	0	0	0	0	0
144	45.9224	26.5007	2014-08-13	July	summer	0	0	0	0	1	0	0	0	0	0	0	0	0
145	45.9187	26.4996	2014-08-13	July	summer	0	0	0	0	1	0	0	0	0	0	0	0	0
146	45.911	26.4946	2014-08-13	July	summer	1	0	0	0	0	0	0	0	0	0	0	0	0
147	45.9022	26.5188	2014-08-13	July	summer	1	0	0	0	0	0	0	0	0	0	0	0	0
148	45.9403	26.4946	2014-08-13	July	summer	0	0	1	0	0	0	0	0	0	0	0	0	0
149	45.9467	26.5169	2014-09-28	September	summer	0.75	0	0	0	0	0	0	0	0	0	0	0.25	0
150	45.944	26.5222	2014-09-28	September	summer	0	0	0	0	0	1	0	0	0	0	0	0	0
151	45.9428	26.5271	2014-09-28	September	summer	1	0	0	0	0	0	0	0	0	0	0	0	0
152	46.0021	26.4344	2014-09-29	August	summer	1	0	0	0	0	0	0	0	0	0	0	0	0
153	46.0054	26.4354	2014-09-29	August	summer	1	0	0	0	0	0	0	0	0	0	0	0	0
154	46.0073	26.4364	2014-09-29	August	summer	1	0	0	0	0	0	0	0	0	0	0	0	0
155	46.0148	26.4439	2014-09-29	August	summer	1	0	0	0	0	0	0	0	0	0	0	0	0
156	46.0212	26.4443	2014-09-29	August	summer	1	0	0	0	0	0	0	0	0	0	0	0	0
157	45.9373	26.4594	2014-09-30	September	summer	0	0	0	0	1	0	0	0	0	0	0	0	0
158	45.9316	26.454	2014-09-30	September	summer	0	0	0	0	1	0	0	0	0	0	0	0	0
159	45.9316	26.454	2014-09-30	September	summer	0	1	0	0	0	0	0	0	0	0	0	0	0
160	45.9188	26.452	2014-09-30	September	summer	1	0	0	0	0	0	0	0	0	0	0	0	0
161	45.9115	26.4514	2014-09-30	September	summer	1	0	0	0	0	0	0	0	0	0	0	0	0
162	45.8755	26.4323	2014-09-30	September	summer	0	0	0	0	1	0	0	0	0	0	0	0	0
163	45.8707	26.4233	2014-09-30	September	summer	1	0	0	0	0	0	0	0	0	0	0	0	0
164	45.8729	26.425	2014-09-30	September	summer	0	0	0	0	1	0	0	0	0	0	0	0	0
165	45.8732	26.4252	2014-09-30	September	summer	0	0	0	0	1	0	0	0	0	0	0	0	0
166	45.9181	26.4517	2014-09-30	September	summer	0	0	0	0	1	0	0	0	0	0	0	0	0
167	45.9014	26.5139	2014-09-30	September	summer	0	0	0	0	1	0	0	0	0	0	0	0	0
168	45.9014	26.5134	2014-09-30	September	summer	0	0	0	0	1	0	0	0	0	0	0	0	0
169	45.9014	26.5135	2014-09-30	September	summer	1	0	0	0	0	0	0	0	0	0	0	0	0
170	45.9075	26.4909	2014-09-30	September	summer	1	0	0	0	0	0	0	0	0	0	0	0	0
171	45.9075	26.4909	2014-09-30	September	summer	0	1	0	0	0	0	0	0	0	0	0	0	0
172	45.9079	26.4902	2014-09-30	September	summer	1	0	0	0	0	0	0	0	0	0	0	0	0
173	45.912	26.4968	2014-09-30	September	summer	0	0	0	0	0	1	0	0	0	0	0	0	0
174	45.912	26.4968	2014-09-30	September	summer	1	0	0	0	0	0	0	0	0	0	0	0	0
175	45.912	26.4968	2014-09-30	september	summer	1	0	0	0	0	0	0	0	0	0	0	0	0
176	45.912	26.4968	2014-09-30	September	summer	0	0	0	0	0	0	0	0	0	1	0	0	0
177	45.9289	26.5013	2014-09-30	September	summer	1	0	0	0	0	0	0	0	0	0	0	0	0
178	45.9289	26.5013	2014-09-30	September	summer	0	0	0	0	1	0	0	0	0	0	0	0	0
179	45.9289	26.5013	2014-09-30	September	summer	1	0	0	0	0	0	0	0	0	0	0	0	0
180	45.9291	26.5013	2014-09-30	September	summer	0	0	0	0	1	0	0	0	0	0	0	0	0
181	45.93	26.502	2014-09-30	September	summer	1	0	0	0	0	0	0	0	0	0	0	0	0
182	45.9307	26.5016	2014-09-30	September	summer	1	0	0	0	0	0	0	0	0	0	0	0	0
183	45.9399	26.3854	2014-10-04	September	summer	1	0	0	0	0	0	0	0	0	0	0	0	0
184	45.9262	26.3925	2014-10-04	September	summer	1	0	0	0	0	0	0	0	0	0	0	0	0
185	45.9167	26.3846	2014-10-04	September	summer	1	0	0	0	0	0	0	0	0	0	0	0	0
186	45.9036	26.3767	2014-10-04	September	summer	0	1	0	0	0	0	0	0	0	0	0	0	0
187	45.8981	26.379	2014-10-04	September	summer	1	0	0	0	0	0	0	0	0	0	0	0	0
188	45.8915	26.3791	2014-10-04	September	summer	1	0	0	0	0	0	0	0	0	0	0	0	0
189	45.8611	26.3765	2014-10-04	September	summer	1	0	0	0	0	0	0	0	0	0	0	0	0
190	45.8504	26.3736	2014-10-05	September	summer	1	0	0	0	0	0	0	0	0	0	0	0	0
191	45.8499	26.3734	2014-10-05	September	summer	1	0	0	0	0	0	0	0	0	0	0	0	0
192	45.8378	26.396	2014-10-05	September	summer	0.25	0.75	0	0	0	0	0	0	0	0	0	0	0
193	45.8338	26.4306	2014-10-05	September	summer	1	0	0	0	0	0	0	0	0	0	0	0	0
194	45.8343	26.4396	2014-10-05	September	summer	1	0	0	0	0	0	0	0	0	0	0	0	0
195	45.8345	26.4396	2014-10-05	September	summer	0.75	0	0	0	0	0	0	0	0	0	0	0	0.25
196	45.8412	26.4538	2014-10-05	September	summer	0	0	0	0	1	0	0	0	0	0	0	0	0
197	46.0071	26.4363	2014-10-25	October	summer	0	0	0	0	0	0	0	0.25	0	0	0	0	0.75
198	46.0071	26.4364	2014-10-25	October	summer	0	0	0	0	0	1	0	0	0	0	0	0	0
199	46.024	26.4418	2014-10-25	October	summer	1	0	0	0	0	0	0	0	0	0	0	0	0
200	46.0244	26.4421	2014-10-25	October	summer	1	0	0	0	0	0	0	0	0	0	0	0	0
201	46.0253	26.442	2014-10-25	October	summer	1	0	0	0	0	0	0	0	0	0	0	0	0
202	46.0288	26.441	2014-10-25	October	summer	1	0	0	0	0	0	0	0	0	0	0	0	0
203	46.0302	26.4407	2014-10-25	October	summer	0	1	0	0	0	0	0	0	0	0	0	0	0
204	46.0056	26.4357	2014-10-25	October	summer	1	0	0	0	0	0	0	0	0	0	0	0	0
205	45.9952	26.4371	2014-10-25	October	summer	1	0	0	0	0	0	0	0	0	0	0	0	0
206	45.9361	26.4964	2014-10-31	October	summer	0	0	0	0	1	0	0	0	0	0	0	0	0
207	45.9358	26.4963	2014-10-31	October	summer	0	0	0	0	1	0	0	0	0	0	0	0	0
208	45.9261	26.5007	2014-10-31	October	summer	0	0	0	0	0	1	0	0	0	0	0	0	0
209	45.9247	26.498	2014-10-31	October	summer	1	0	0	0	0	0	0	0	0	0	0	0	0
210	45.9113	26.4956	2014-10-31	October	summer	0	0	0	0	0	0	0	0	0	1	0	0	0
211	46.0115	26.6037	2014-11-01	October	summer	0	1	0	0	0	0	0	0	0	0	0	0	0
212	46.0099	26.598	2014-11-01	October	summer	0	1	0	0	0	0	0	0	0	0	0	0	0
213	46.0172	26.5845	2014-11-01	October	summer	0	0	0	0	0	0	0	0	0	0	0	1	0
214	46.0184	26.5762	2014-11-01	October	summer	1	0	0	0	0	0	0	0	0	0	0	0	0
215	45.9319	26.4544	2014-11-04	October	summer	1	0	0	0	0	0	0	0	0	0	0	0	0
216	46.0281	26.4535	2014-11-05	October	summer	1	0	0	0	0	0	0	0	0	0	0	0	0
217	46.031	26.4459	2014-11-05	October	summer	1	0	0	0	0	0	0	0	0	0	0	0	0
218	46.0392	26.4399	2014-11-05	October	summer	1	0	0	0	0	0	0	0	0	0	0	0	0
219	46.0453	26.4377	2014-11-05	October	summer	1	0	0	0	0	0	0	0	0	0	0	0	0
220	46.0456	26.4361	2014-11-05	October	summer	1	0	0	0	0	0	0	0	0	0	0	0	0
221	46.0465	26.4352	2014-11-05	October	summer	1	0	0	0	0	0	0	0	0	0	0	0	0
222	46.0546	26.4364	2014-11-05	October	summer	1	0	0	0	0	0	0	0	0	0	0	0	0
223	46.0316	26.6266	2014-11-08	October	summer	0	1	0	0	0	0	0	0	0	0	0	0	0
224	46.0286	26.6389	2014-11-08	October	summer	1	0	0	0	0	0	0	0	0	0	0	0	0
225	45.9443	26.6375	2014-11-09	October	summer	0	1	0	0	0	0	0	0	0	0	0	0	0
226	45.9465	26.6361	2014-11-09	October	summer	0	0	0	0	0	0	1	0	0	0	0	0	0
227	45.9468	26.6353	2014-11-09	October	summer	0	1	0	0	0	0	0	0	0	0	0	0	0
228	45.93	26.5167	2014-11-10	October	summer	1	0	0	0	0	0	0	0	0	0	0	0	0
229	45.9297	26.5167	2014-11-10	October	summer	1	0	0	0	0	0	0	0	0	0	0	0	0
230	45.992	26.4024	2014-11-14	October	summer	1	0	0	0	0	0	0	0	0	0	0	0	0
231	45.9993	26.434	2014-11-14	October	summer	0	0	0	0	0	1	0	0	0	0	0	0	0
232	45.9963	26.436	2014-11-14	October	summer	0	0	0	0	0	0	1	0	0	0	0	0	0
233	45.9939	26.4392	2014-11-14	October	summer	1	0	0	0	0	0	0	0	0	0	0	0	0
234	45.9883	26.4379	2014-11-14	October	summer	0	0	0	0	0	0	0	0	0	0	1	0	0
235	45.8331	26.5923	2014-11-15	October	summer	0	1	0	0	0	0	0	0	0	0	0	0	0
236	45.8299	26.5918	2014-11-15	October	summer	1	0	0	0	0	0	0	0	0	0	0	0	0
